# Supplementary material for: Correlation between Coronary Artery Calcium- and Different Cardiovascular Risk Score-Based Methods for the Estimation of Vascular Age in Caucasian Patients
Source: J Clin Med. 2022 Feb 19;11(4):1111. doi: 10.3390/jcm11041111 (PMC8877766; doi:10.3390/jcm11041111)
Supplement: Supplementary file 1 [file jcm-11-01111-s001.zip]

Archive with 1 entries (1 files):
- jcm-1534445-supplementary.pdf
